# Supplementary material for: An Alternatively Spliced Variant of METTL3 Mediates Tumor Suppression in Hepatocellular Carcinoma
Source: Genes (Basel). 2022 Apr 11;13(4):669. doi: 10.3390/genes13040669 (PMC9031889; doi:10.3390/genes13040669)
Supplement: Supplementary file 1 [file genes-13-00669-s001.zip]

Archive with 9 entries (9 files):
- Figure S1.tif
- Figure S2.tif
- Figure S3.tif
- Figure S4.tif
- Figure S5.tif
- Figure S6.tif
- Figure S7.tif
- Table S1.xlsx
- Table S2.pdf
