# Supplementary material for: An Alternatively Spliced Variant of METTL3 Mediates Tumor Suppression in Hepatocellular Carcinoma
Source: Genes (Basel). 2022 Apr 11;13(4):669. doi: 10.3390/genes13040669 (PMC9031889; doi:10.3390/genes13040669)
Supplement: Supplementary file 1 [file genes-13-00669-s001.zip › Table S1.xlsx]

## Sheet: Sheet1
Clinical characteristics of patients
No. of Patients	Age	Sex	Liver cirrhosis Yes=1 No=2	Solitary=2 Multiple=1	Lymph node metastasis Yes=1 No=2	Tumor size (cm)	TNM stage	Stage	Hemoglobin(g/dL)	WBC (109/L)	Platelet(109/L)	ALB (g/L)	Blood urea nitrogen(mmol/L)	Creatinine(μmol/L)	Total bilirubin （μmol/L)	ALT(μ/L)	AST/(μ/L)	Used in this study
1	57	male	1	1	2	3.5	T1bN0M0	ⅠB	140	3.84	146	36.3	7.7	9.4	21.3	252	283	RT-qPCR
2	72	male	1	1	2	2.5	T1bN0M0	ⅠB	141	6.5	255	37.7	5.7	88	16.9	17	18
4	59	male	1	1	2	11	T1bN0M0	ⅠB	140	6.25	192	23.9	10.04	112	15	78	79
5	50	female	2	1	2	4.5	T1bN0M0	ⅠB	141	7.96	213	39.1	3.8	4.25	19	19	19
7	60	male	1	1	2	11	T1bN0M0	ⅠB	99	/	/	28.7	/	/	/	/	/
8	56	male	2	1	2	6.5	T1bN0M0	ⅠB	135	4.33	103	45.5	5.6	68	23.4	26	25
9	41	female	1	1	2	3.5	T1bN0M0	ⅠB	140	/	/	/	/	/	/	/	/
22	47	male	1	1	2	6	T1bN0M0	ⅠB	134	8.25	124	42.7	4.64	106	28.9	42	79
23	36	female	2	1	2	4	T1bN0M0	ⅠB	87	4.33	209	41.8	5.07	66	6.5	13	18
3	51	male	1	1	2	8	T4N0M0	ⅢB	/	/	/	/	/	/	31.6	91	136
6	49	male	2	1	2	9	T4N0M0	ⅢB	125	9.16	92	33.9	5.52	50	25.2	38	56
10	70	male	2	2	2	10	T3N0M0	ⅢA	/	/	/	/	/	/	/	/	/
12	41	male	2	2	2	13	T3N0M0	ⅢA	144	6.46	169	36.2	6.06	68	40.2	19	44
18	46	male	1	2	2	11	T4N0M0	ⅢB	155	6.71	198	40	3.25	64	9	33	48
21	74	male	1	1	2	15	T4N0M0	ⅢB	122	6.06	155	27.9	3.62	81	14.9	130	180
49	57	male	1	1	2	13	T4N0M0	ⅢB	119	4.22	55	38.5	9.19	97	7.7	47	50
52	41	male	1	2	2	8	T4N0M0	ⅢB	118	15.78	193	36.3	4.42	91	10	36	45
55	62	female	1	1	2	3	T4N0M0	ⅢB	134	3.62	100	40.3	4.49	56	16.6	33	32
58	73	male	1	2	2	8	T4N0M0	ⅢB	146	5.35	106	33.8	5.77	70	18	30	42
118	69	male	2	1	2	4.7	T4N0M0	ⅢB	93	7.65	190	34.8	5.3	86	23	37	37
121	78	male	2	1	2	18	T1bN0M0	ⅠB	92	6.56	297	26	8.54	50	12	50	81	Western Blot
178	73	male	1	1	2	5	T1bN0M0	ⅠB	133	16.6	80	37.4	13	121	19.2	314	507
120	75	male	2	1	2	16	T2N0M1	ⅣB	127	4.68	223	36.6	5.56	89	13.9	30	56
